# Supplementary material for: The vascular glycocalyx is not a mechanosensor in conduit arteries in the anesthetized pig
Source: PeerJ. 2020 Mar 2;8:e8725. doi: 10.7717/peerj.8725 (PMC7058102; doi:10.7717/peerj.8725)
Supplement: Supplemental Information 1 [file peerj-08-8725-s001.xlsx]

## Sheet: hep+hyal
		Mean shear stress				deltas
	Control
	control		hyal				control			Heparinase 100 mU ml-1 + hyalurindase 14 mg ml-1
pig 2 16	9.2331	1.9507	6.5888	2.1654		pig 2 16	10.0251	0.6897	6.5163	0.5186
	19.2582	2.6404	13.1051	2.684		pig 3 16	22.4425	0.7746	9.2652	0.4224
pig 3 16	11.1885	2.2195	5.8952	2.7035		pig 4 16	14.47	0.3	12.92	0.47
	33.631	2.9941	15.1604	3.1259		pig 5 15	14.6429	0.4067	11.9158	0.3703
pig 4 16	6.26	2.41	7.31	2.05
	20.73	2.71	20.23	2.52
pig 5 15	8.54	2.4397	5.3153	2.5297		mean	15.3951	0.54275	10.1543	0.445325
	23.1829	2.8464	17.2311	2.9		sd	5.16154	0.225674	2.87388	0.0635935
						sem	2.58077	0.112837	1.43694	0.0317967
						n	4	4	4	4

## Sheet: fMLP
Pig No.	Control		fMLP1uM			1
	Shear stress	Diameter	Shear stress	Diameter		2
16 14	13.2533	0.313016	11.7933	0.221298		3
17 14	22.7167	0.231034	16.14	0.11		4
19 14	8.27	0.30498	6.47667	0.234979		5
40 13	31.72	0.3	13.12	0.29		6
41 13	12.11	0.34	8.78	0.26		7
5 16	18.2637	0.3553	37	0.5949		8
						9
						10
						11
mean	17.7223	0.307388	15.5517	0.285196		12
std deviation	8.50868	0.0430837	11.0329	0.163629		13
SEM	3.47365	0.0175889	4.50417	0.0668014		14
N	6	6	6	6		15
						16
	control					17
	17.7223	0.307388	15.5517	0.285196		18
						19
						20
						21

## Sheet: Neuraminidase
																					1
		Mean SS				deltas															2
	Control																				3
	control		Neura				control		Neura												4
pig 25 12	12.1971	2.0311	11.9519	2.09149		pig 25 12	31.0562	0.595871	37.4986	0.775788											5
	43.2533	2.62697	49.4505	2.86728		pig 31 12	20.0969	0.7066	20.949	0.4857											6
pig 31 12	14.234	1.4551	15.5132	1.5884		pig 3 18	11.8415	0.1889	11.9113	0.2238											7
	34.3309	2.1617	36.4622	2.0741		pig 4 18	19.2692	0.8116	8.9614	0.6515											8
pig 3 18	6.8154	2.5981	7.1475	2.6583		pig 5 18	9.3535	0.411	23.7759	0.5689											9
	18.6569	2.787	19.0588	2.8821																	10
pig 4 18	14.8747	1.7178	9.7498	2.1005		mean	18.3235	0.542794	20.6192	0.541138											11
	34.1439	2.5294	18.7112	2.752		sd	8.49468	0.247243	11.2552	0.207237											12
pig5 18	2.871	2.7551	9.2544	2.0361		sem	3.79894	0.110571	5.03349	0.092679											13
	12.2245	3.1661	33.0303	2.605		n	5	5	5	5											14
																					15
																					16
																					17
																					18
																					19
																					20
																					21

## Sheet: Baselines
				control
		pig	weight	heart rate	MABP	MILBF	diam
	neur	pig 25 12	34.4	106.159	55.497	97.0288	1.4
	neur	pig 31 12	22.6	102.621	57.6011	82.4501	1.4551
	neur	pig 3 18	21.6	104.859	75.0882	185.165	2.5981
	neur	pig 4 18	21.8	99.8515	56.8133	102.886	1.7178
	neur	pig 5 18	20.7	113.354	87.3396	74.3314	2.7551
	fMLP	16 14	18.2	125.059	69.9346	58.0491	1.4627
	fMLP	17 14	21.6	113.123	67.1018	92.2273	1.9135
	fMLP	19 14	19	99.6372	71.2579	117.986	2.2594
	fMLP	40 13	21.1	54.9352	61.4909	59.8596	1.40105
	fMLP	41 13	20.9	72.1736	93.0719	132.716	1.7333
	fMLP	5 16	19.4	106.464	95.7963	220.89	2.24
	hep-hyal	pig 2 16	18.42	144.797	71.4431	92.2633	1.9507
	hep-hyal	pig 3 16	19.4	197.069	101.838	165.772	2.2195
	hep-hyal	pig 4 16	19.9	83.3852	82.577	158.364	2.41
	hep-hyal	pig 5 15	24.1	135.737	82.087	165.277	2.4397
		mean	21.5413	110.615	75.2625	120.351	1.99706
		sd	3.90632	32.9351	14.7582	48.9297	0.457267
		sem	1.00861	8.50382	3.81056	12.6336	0.118066
		n	15	15	15	15	15
		min	18.2	54.9352	55.497	58.0491	1.4
		max	34.4	197.069	101.838	220.89	2.7551
